# Supplementary material for: Unveiling the molecular features, relevant immune and clinical characteristics of SIGLEC15 in thyroid cancer
Source: Front Immunol. 2022 Sep 9;13:975787. doi: 10.3389/fimmu.2022.975787 (PMC9500188; doi:10.3389/fimmu.2022.975787)
Supplement: Supplementary Table 1 — Correlation details in expression of SIGLEC15 and CD44. [file Table_1.xls]

## Sheet: Supplementary Table S1
sample	SIGLEC15	CD44
TCGA-J8-A3YE-01A	0.626207	71.0091
TCGA-BJ-A28W-01A	0.769546	74.551
TCGA-EL-A4K9-01A	5.62108	93.3259
TCGA-EM-A1YB-01A	0.134882	28.8608
TCGA-DJ-A4V0-01A	3.60244	178.808
TCGA-EL-A3T2-01A	0.578181	308.361
TCGA-EM-A4FU-01A	0.578075	218.031
TCGA-FK-A3S3-01A	18.8454	321.583
TCGA-BJ-A3PU-01A	7.01823	104.709
TCGA-FE-A23A-01A	1.48655	63.8218
TCGA-FY-A3ON-01A	4.2814	141.689
TCGA-E8-A44K-01A	2.58013	96.1776
TCGA-FE-A3PD-01A	20.0936	307.054
TCGA-FY-A4B3-01A	5.73909	193.014
TCGA-BJ-A28T-01A	1.20326	125.372
TCGA-EL-A3ZP-01A	2.8148	229.953
TCGA-DJ-A1QE-01A	6.4579	168.977
TCGA-EL-A3CS-01A	0.141961	116.229
TCGA-KS-A4I9-01A	3.12967	92.523
TCGA-EM-A3AI-01A	0.0994773	49.9366
TCGA-DJ-A3UK-01A	5.62347	371.635
TCGA-EL-A3GO-01A	0.11647	260.319
TCGA-E3-A3E2-01A	5.92298	183.207
TCGA-BJ-A192-01A	1.41972	114.426
TCGA-EL-A3T6-01A	13.9411	95.3715
TCGA-IM-A41Y-01A	7.31809	97.4565
TCGA-EL-A3T7-01A	4.10403	258.729
TCGA-EL-A3ZS-01A	2.45006	113.69
TCGA-J8-A3YG-01A	5.25784	100.508
TCGA-BJ-A2N8-01A	2.45194	275.59
TCGA-DJ-A2Q9-01A	2.25588	443.753
TCGA-EL-A3CV-01A	1.37511	270.917
TCGA-DJ-A3UW-01A	3.66856	105.985
TCGA-DJ-A1QL-01A	0.158065	248.376
TCGA-EL-A3D0-01A	11.6077	344.531
TCGA-EM-A22P-01A	2.18622	283.355
TCGA-FE-A3PB-01A	0.853215	113.041
TCGA-E8-A418-01A	3.22648	113.097
TCGA-L6-A4EQ-01A	9.97315	226.589
TCGA-E3-A3DZ-01A	0.108028	376.401
TCGA-ET-A40T-01A	5.12316	239.581
TCGA-EL-A3H2-01A	0.113091	89.5309
TCGA-DJ-A3UV-01A	2.77412	229.844
TCGA-EL-A3CY-01A	5.92734	153.239
TCGA-ET-A39P-01A	1.63403	153.043
TCGA-DJ-A4UW-01A	1.42502	182.189
TCGA-EM-A22I-01A	4.92159	120.305
TCGA-FE-A233-01A	1.61204	163.427
TCGA-EL-A4K6-01A	0.309947	269.297
TCGA-DJ-A2PS-01A	0.436238	355.844
TCGA-DJ-A4UL-01A	3.46521	230.298
TCGA-EM-A3SX-01A	6.71264	322.472
TCGA-DJ-A13M-01A	0.526945	209.089
TCGA-J8-A3O1-01A	0.843727	411.48
TCGA-EL-A3D5-01A	0.0393956	254.126
TCGA-BJ-A290-01A	0.583707	109.625
TCGA-BJ-A0ZF-01A	0.218538	147.1
TCGA-FY-A3R7-01A	2.10308	159.01
TCGA-KS-A4I1-01A	0.272551	73.941
TCGA-ET-A39M-01A	0.526275	147.897
TCGA-BJ-A190-01A	0.0795379	35.3133
TCGA-E8-A413-01A	2.83285	170.71
TCGA-CE-A481-01A	13.3001	317.255
TCGA-DE-A4MD-06A	1.45449	101.408
TCGA-DJ-A4UR-01A	0.398978	125.758
TCGA-EM-A22M-01A	1.65676	187.161
TCGA-DJ-A3V8-01A	9.75446	130.748
TCGA-EM-A1CU-01A	12.0806	203.456
TCGA-DJ-A3V2-01A	13.4873	252.699
TCGA-FE-A230-01A	0.7446	140.762
TCGA-DJ-A3VE-01A	35.2248	159.795
TCGA-ET-A3BV-01A	0.955224	183.29
TCGA-DE-A0Y3-01B	6.17744	180.011
TCGA-EL-A3CX-01A	0.160324	107.029
TCGA-IM-A3U2-01A	4.65217	108.833
TCGA-EM-A4FR-01A	0.324714	136.172
TCGA-EM-A1YA-01A	0.193721	19.0809
TCGA-DJ-A2Q0-01A	0.119226	16.7943
TCGA-DJ-A2Q2-01A	0.259101	94.9373
TCGA-DJ-A3VF-01A	2.63276	145.287
TCGA-BJ-A2NA-01A	3.69435	144.488
TCGA-EL-A3CZ-01A	1.73785	328.225
TCGA-EL-A3CW-01A	1.64715	110.12
TCGA-BJ-A0ZH-01A	3.99441	166.416
TCGA-EM-A22Q-01A	0.355972	146.979
TCGA-BJ-A2N9-01A	0.154243	31.0399
TCGA-DE-A0Y2-01A	15.9018	160.02
TCGA-DJ-A3V9-01A	4.55832	150.243
TCGA-BJ-A18Z-01A	2.72294	191.299
TCGA-EM-A2OV-01A	0.09177	16.1568
TCGA-EM-A3O8-01A	1.6241	339.358
TCGA-E8-A432-01A	5.28803	246.951
TCGA-E8-A436-01A	3.88775	130.128
TCGA-BJ-A45D-01A	1.31818	118.022
TCGA-EM-A2P1-01A	0.672701	128.768
TCGA-EL-A3H4-01A	4.76393	162.686
TCGA-EL-A3T1-01A	0.555861	110.288
TCGA-KS-A41J-01A	3.34534	101.96
TCGA-E8-A419-01A	6.31209	94.6607
TCGA-FY-A3NM-01A	0.103872	115.315
TCGA-FY-A4B0-01A	0.560878	134.304
TCGA-DE-A2OL-01A	0.694026	410.397
TCGA-DJ-A13T-01A	7.08091	380.511
TCGA-E8-A434-01A	2.08392	157.243
TCGA-DE-A0XZ-01A	5.23345	283.71
TCGA-FY-A3RA-01A	1.065	89.1876
TCGA-DE-A4MC-01A	2.123	177.922
TCGA-DO-A2HM-01B	19.4702	195.038
TCGA-E8-A433-01A	4.31795	119.794
TCGA-ET-A25R-01A	2.9618	180.148
TCGA-BJ-A3PR-01A	0.921887	90.9159
TCGA-FY-A40N-01A	6.07466	213.719
TCGA-EL-A3CT-01A	2.62443	284.425
TCGA-J8-A4HW-01A	2.38458	91.6592
TCGA-BJ-A0ZB-01A	1.59231	168.831
TCGA-ET-A39N-01A	0.155122	216.79
TCGA-DJ-A3US-01A	2.76737	230.389
TCGA-IM-A4EB-01A	5.7436	108.116
TCGA-EL-A3GS-01A	2.84217	62.7948
TCGA-DJ-A3V5-01A	3.25232	167.646
TCGA-CE-A3ME-01A	1.43132	161.364
TCGA-DE-A69J-01A	10.8098	240.581
TCGA-L6-A4ET-01A	28.8542	243.446
TCGA-J8-A3YH-01A	2.38638	227.428
TCGA-EM-A2CP-01A	0.394129	110.159
TCGA-EL-A3ZH-01A	0.588738	78.8023
TCGA-EL-A3GY-01A	5.66051	181.114
TCGA-DJ-A2Q4-01A	65.2722	208.273
TCGA-EM-A2CS-06A	0.82705	192.805
TCGA-ET-A39S-01A	2.6834	249.093
TCGA-EM-A4FF-01A	1.84447	140.985
TCGA-EL-A3GZ-01A	5.78307	176.446
TCGA-DJ-A13U-01A	0.903162	184.002
TCGA-FK-A3SE-01A	0.8927	117.383
TCGA-J8-A4HW-06A	13.6141	171.097
TCGA-BJ-A28V-01A	0.0428607	343.627
TCGA-DJ-A3VL-01A	0.493591	176.981
TCGA-DJ-A3V4-01A	2.02842	188.159
TCGA-EM-A4FK-01A	0.0423125	94.5427
TCGA-EL-A3CP-01A	5.31069	277.705
TCGA-ET-A3BX-01A	26.0082	77.558
TCGA-E8-A2EA-01A	2.52939	94.6179
TCGA-J8-A3O2-06A	3.2026	185.063
TCGA-E8-A416-01A	0.345953	103.213
TCGA-EL-A3GU-01A	19.7738	136.091
TCGA-EM-A1YE-01A	0.0654124	42.459
TCGA-ET-A3DV-01A	0.198277	270.771
TCGA-DJ-A2PP-01A	0.0717229	166.115
TCGA-EM-A2OY-01A	0.0357349	35.02
TCGA-EM-A3AN-01A	27.5631	328.463
TCGA-BJ-A28R-01A	5.40388	177.331
TCGA-BJ-A2N7-01A	1.22923	224.743
TCGA-EL-A4K1-01A	2.10336	55.565
TCGA-BJ-A3F0-01A	0.0563853	84.7142
TCGA-BJ-A18Y-01A	0.851127	276.548
TCGA-KS-A4IC-01A	7.28455	158.254
TCGA-ET-A3BW-01A	1.05102	326.322
TCGA-FE-A22Z-01A	6.66181	152.728
TCGA-EL-A3ZO-01A	14.5818	150.15
TCGA-DJ-A13O-01A	7.50867	89.1854
TCGA-EM-A3SU-06A	3.92459	142.028
TCGA-EM-A4FH-01A	0.0656085	70.4305
TCGA-IM-A3ED-01A	6.07899	318.386
TCGA-EM-A3AQ-01A	19.5218	318.154
TCGA-DJ-A3UU-01A	1.61726	254.363
TCGA-H2-A3RH-01A	0.902151	434.003
TCGA-DJ-A1QN-01A	17.4267	434.826
TCGA-ET-A39K-01A	4.74834	165.352
TCGA-ET-A3DU-01A	3.34269	88.8208
TCGA-EM-A1YC-01A	0.107384	18.3219
TCGA-BJ-A45I-01A	3.21328	110.602
TCGA-EL-A3TB-01A	10.9094	254.741
TCGA-ET-A25P-01A	0.123463	307.297
TCGA-E8-A438-01A	7.69711	171.068
TCGA-EL-A4K7-01A	10.9189	150.682
TCGA-FY-A4B4-01A	13.452	108.483
TCGA-MK-A84Z-01A	0.495339	175.829
TCGA-ET-A39J-01A	2.30569	261.006
TCGA-EM-A22J-01A	0.0471419	183.969
TCGA-ET-A3BU-01A	18.2938	215.595
TCGA-EM-A3OA-01A	0.0569521	79.9728
TCGA-EL-A3GR-01A	19.3181	209.764
TCGA-EL-A4JW-01A	3.15708	39.1429
TCGA-EL-A4KH-01A	2.57651	132.104
TCGA-ET-A3BQ-01B	2.39934	225.747
TCGA-EL-A3CU-01A	5.48747	194.268
TCGA-EM-A2CO-01A	0.0498842	14.0774
TCGA-J8-A3O2-01A	1.41379	140.803
TCGA-EM-A1CV-01A	10.4604	494.12
TCGA-FY-A3NN-01A	4.70402	157.823
TCGA-EL-A4KD-01A	10.8112	130.468
TCGA-EL-A3GX-01A	11.0534	153.419
TCGA-KS-A41F-01A	4.73709	89.3044
TCGA-BJ-A0Z5-01A	4.88144	177.063
TCGA-ET-A25L-01A	1.87957	143.808
TCGA-EM-A3FQ-06A	14.628	149.115
TCGA-DJ-A1QD-01A	4.69285	163.506
TCGA-EM-A3SZ-01A	6.9252	165.196
TCGA-EL-A3ZR-01A	0.509224	545.511
TCGA-EM-A3FM-01A	4.05094	135.67
TCGA-EL-A3MW-01A	7.64654	307.149
TCGA-DJ-A3UZ-01A	2.58435	271.262
TCGA-BJ-A28S-01A	0.858313	448.908
TCGA-DJ-A2PO-01A	10.6242	285.634
TCGA-EL-A3T0-01A	2.99112	217.909
TCGA-EL-A3GQ-01A	2.22028	262.861
TCGA-DJ-A1QH-01A	6.46108	357.87
TCGA-ET-A2N5-01A	0.868167	253.148
TCGA-ET-A40Q-01A	2.40196	131.302
TCGA-EM-A1CW-01A	0.156178	43.5391
TCGA-FY-A40K-01A	13.6032	268.599
TCGA-FY-A3BL-01A	8.7067	81.4548
TCGA-EM-A2CR-01A	0.560044	136.409
TCGA-H2-A26U-01A	5.0979	203.331
TCGA-EM-A2P3-01A	6.85219	253.077
TCGA-MK-A4N7-01A	2.22477	239.686
TCGA-EM-A3FO-01A	2.06742	217.41
TCGA-DJ-A2PT-01A	2.39728	132.305
TCGA-ET-A40P-01A	0.151979	204.255
TCGA-EL-A3N2-01A	9.05433	200.691
TCGA-EM-A3AR-01A	0.75648	121.089
TCGA-ET-A3DP-01A	16.7837	376.223
TCGA-EM-A2P1-06A	0.565723	138.548
TCGA-DJ-A1QF-01A	10.9631	258.344
TCGA-EM-A3FR-01A	0.234265	237.799
TCGA-EM-A3O6-01A	0.0565918	67.6093
TCGA-FY-A3YR-01A	5.42356	63.3733
TCGA-DJ-A3UQ-01A	3.2297	163.419
TCGA-DJ-A4V5-01A	37.4542	246.451
TCGA-EM-A2CU-01A	38.8447	286.208
TCGA-DJ-A3VI-01A	11.8883	97.1168
TCGA-EL-A3CN-01A	7.84301	117.729
TCGA-DJ-A3V6-01A	4.31527	133.326
TCGA-J8-A42S-01A	4.70288	202.207
TCGA-FE-A3PC-01A	2.47643	65.291
TCGA-FE-A239-01A	0.112968	71.9798
TCGA-MK-A4N9-01A	3.46267	213.905
TCGA-BJ-A45J-01A	38.81	158.703
TCGA-ET-A25N-01A	11.7087	228.835
TCGA-ET-A39R-01A	0.594084	285.126
TCGA-BJ-A291-01A	0.0619214	26.9337
TCGA-FE-A238-01A	1.55154	169.461
TCGA-CE-A483-01A	8.64836	143.443
TCGA-ET-A25G-01A	3.86734	75.009
TCGA-EL-A3H5-01A	3.13932	61.435
TCGA-DJ-A3V3-01A	3.50645	230.844
TCGA-EL-A4K0-01A	17.4728	307.192
TCGA-H2-A422-01A	4.43544	82.0557
TCGA-EM-A3AK-01A	9.55292	342.049
TCGA-J8-A3NZ-01A	4.12877	149.653
TCGA-GE-A2C6-01A	0.301903	323.801
TCGA-EM-A22N-01A	0.0609919	24.8563
TCGA-DJ-A1QM-01A	2.38097	150.889
TCGA-DJ-A3VK-01A	0.578872	359.275
TCGA-L6-A4EP-01A	3.65217	141.072
TCGA-DJ-A4V4-01A	2.41339	116.757
TCGA-EL-A4KI-01A	0.225317	168.699
TCGA-IM-A3EB-01A	0.876538	73.7315
TCGA-DJ-A2QB-01A	0.538838	110.212
TCGA-DE-A4MB-01A	4.28205	218.37
TCGA-EM-A2OW-01A	0.256853	27.2376
TCGA-ET-A3DO-01A	3.43718	113.423
TCGA-BJ-A45K-01A	0.0980935	159.66
TCGA-EM-A3FJ-01A	8.53971	251.03
TCGA-J8-A3YD-01A	1.29531	126.49
TCGA-FE-A237-01A	5.00449	208.415
TCGA-EM-A3AO-01A	6.59282	169.534
TCGA-DE-A7U5-01A	10.1918	112.034
TCGA-ET-A25O-01A	15.3417	259.116
TCGA-E8-A415-01A	0.978213	105.809
TCGA-EL-A3ZG-01A	5.5256	139.78
TCGA-EM-A4FQ-01A	7.25336	119.71
TCGA-ET-A3BO-01A	0.718149	286.87
TCGA-DJ-A4V2-01A	4.80145	130.808
TCGA-DJ-A2QA-01A	5.02234	80.595
TCGA-FY-A3TY-01A	6.32726	164.156
TCGA-DJ-A1QQ-01A	6.43741	186.45
TCGA-EL-A3ZN-01A	5.72106	138.78
TCGA-J8-A3YF-01A	15.7734	115.371
TCGA-EM-A2OZ-01A	1.79254	182.46
TCGA-DJ-A2PZ-01A	3.60278	136.593
TCGA-E3-A3DY-01A	11.596	253.867
TCGA-J8-A3O0-01A	1.07898	188.967
TCGA-FY-A3R8-01A	3.61111	221.174
TCGA-EL-A3GV-01A	5.14891	283.784
TCGA-EL-A3MY-01A	10.0839	108.099
TCGA-FE-A235-01A	6.88488	175.945
TCGA-DJ-A13S-01A	0.123489	183.263
TCGA-E8-A44M-01A	0.331476	168.693
TCGA-EL-A4KG-01A	5.32252	134.191
TCGA-FY-A3NP-01A	0.71058	311.342
TCGA-FK-A3SH-01A	8.08823	98.1518
TCGA-EM-A3OB-01A	0.253214	334.051
TCGA-DO-A1JZ-01A	2.29834	154.852
TCGA-DJ-A3VB-01A	5.22622	86.1855
TCGA-ET-A39T-01A	3.14951	138.47
TCGA-DJ-A3UT-01A	0.113101	119.289
TCGA-EM-A2P0-01A	13.4126	215.462
TCGA-EL-A3H8-01A	8.03475	293.787
TCGA-EL-A3CM-01A	2.55473	132.005
TCGA-DJ-A2Q6-01A	2.60078	303.715
TCGA-EM-A3ST-01A	0.203223	203.889
TCGA-IM-A420-01A	1.03397	106.942
TCGA-BJ-A2P4-01A	0.259432	206.214
TCGA-EM-A2CL-01A	0.0530349	217.686
TCGA-ET-A2N3-01B	0	269.91
TCGA-MK-A4N6-01A	1.96772	120.715
TCGA-EM-A3O3-01A	10.2803	148.216
TCGA-DJ-A3VD-01A	5.59755	129.662
TCGA-ET-A3DW-01A	2.24947	193.707
TCGA-DJ-A2PX-01A	15.2482	305.645
TCGA-DJ-A2PN-01A	14.0632	112.543
TCGA-ET-A39O-01A	8.70679	189.433
TCGA-H2-A421-01A	1.37505	82.3076
TCGA-EM-A4FV-01A	3.45342	257.584
TCGA-EM-A2CT-01A	0.327643	170.507
TCGA-EM-A3AL-01A	0.124789	175.717
TCGA-EL-A4K2-01A	3.77948	165.909
TCGA-EM-A3AJ-01A	0.389535	73.1409
TCGA-DJ-A3UP-01A	0.548359	449.81
TCGA-FY-A3R6-01A	11.1653	202.9
TCGA-CE-A485-01A	28.3648	234.514
TCGA-FY-A3R9-01A	1.99886	31.9124
TCGA-ET-A3BT-01A	4.33697	226.34
TCGA-KS-A4ID-01A	2.06394	84.0856
TCGA-ET-A4KN-01A	1.46618	29.9577
TCGA-EM-A3SY-01A	0.102474	12.7091
TCGA-ET-A25M-01A	2.28694	184.527
TCGA-E8-A242-01A	5.48897	122.417
TCGA-KS-A4I7-01A	9.28026	305.238
TCGA-FY-A3I5-01B	0.118882	57.9667
TCGA-ET-A40R-01A	13.9858	121.857
TCGA-EL-A3ZT-01A	10.791	108.091
TCGA-EM-A2CM-01A	0.0382094	191.387
TCGA-DJ-A2PV-01A	9.06928	234.763
TCGA-DJ-A3VG-01A	0.610419	207.86
TCGA-BJ-A0ZJ-01A	2.34164	176.096
TCGA-EM-A3SU-01A	1.21984	116.48
TCGA-E3-A3E0-01A	1.36255	342.005
TCGA-EL-A3GP-01A	3.21849	151.546
TCGA-H2-A3RI-01A	9.10931	180.337
TCGA-ET-A2N0-01A	2.29509	68.7678
TCGA-DJ-A13X-01A	9.74901	349.73
TCGA-DJ-A3UX-01A	1.79442	184.281
TCGA-FY-A3WA-01A	0.126162	128.811
TCGA-DJ-A2PR-01A	6.40487	420.374
TCGA-EM-A3FQ-01A	2.79992	214.105
TCGA-FY-A40L-01A	0.549149	114.244
TCGA-DE-A3KN-01A	53.9404	356.726
TCGA-EM-A2P2-01A	0.0523565	577.696
TCGA-E3-A3E1-01A	3.84552	194.409
TCGA-BJ-A45F-01A	0.343071	90.8946
TCGA-FY-A3I4-01A	4.52743	110.082
TCGA-EM-A22K-01A	1.27366	477.898
TCGA-BJ-A45G-01A	3.34532	205.713
TCGA-CE-A27D-01A	0.922844	175.717
TCGA-EM-A3FL-01A	0.218229	29.742
TCGA-DJ-A1QG-01A	0.301418	165.559
TCGA-EM-A1YD-01A	0.306039	84.8666
TCGA-DE-A69K-01A	48.5204	298.141
TCGA-J8-A4HY-01A	5.65407	95.8769
TCGA-EL-A3D1-01A	4.82304	119.533
TCGA-BJ-A4O9-01A	4.19934	234.507
TCGA-BJ-A4O8-01A	2.33947	153.204
TCGA-KS-A4I3-01A	0.814159	125.539
TCGA-E8-A414-01A	2.79134	192.469
TCGA-L6-A4EU-01A	10.2444	191.417
TCGA-EM-A4FM-01A	3.32666	106.7
TCGA-ET-A2MX-01A	12.1154	38.2234
TCGA-EL-A3CR-01A	3.91723	146.524
TCGA-DJ-A2PU-01A	17.9831	332.339
TCGA-E3-A3E3-01A	3.3378	158.351
TCGA-EL-A3N3-01A	1.88517	103.416
TCGA-EM-A3FK-01A	9.31536	256.367
TCGA-EM-A3FP-01A	0.19896	204.829
TCGA-DJ-A3VM-01A	0.650457	144.095
TCGA-DJ-A13L-01A	5.20482	140.037
TCGA-ET-A2MZ-01A	10.7286	267.347
TCGA-BJ-A0Z9-01A	12.2495	140.914
TCGA-FY-A40M-01A	2.44275	75.4584
TCGA-DJ-A3VJ-01A	9.49383	136.329
TCGA-EL-A3D4-01A	2.16136	120.422
TCGA-DJ-A3UY-01A	3.72328	124.12
TCGA-BJ-A0ZC-01A	0.134125	59.3158
TCGA-FK-A3SB-01A	3.79293	225.459
TCGA-ET-A3BN-01A	12.4521	211.036
TCGA-DJ-A2PW-01A	6.86412	218.614
TCGA-DJ-A2Q3-01A	1.41117	202.511
TCGA-DJ-A2Q7-01A	5.40615	362.024
TCGA-EL-A4K4-01A	5.49643	140.149
TCGA-ET-A40S-01A	0.676003	201.523
TCGA-DJ-A2PY-01A	2.5729	246.765
TCGA-CE-A3MD-01A	0.228246	284.222
TCGA-DJ-A3UN-01A	3.04255	445.367
TCGA-EM-A2CQ-01A	0.16615	97.0431
TCGA-BJ-A45H-01A	8.88537	186.266
TCGA-EL-A4JZ-01A	1.8308	238.76
TCGA-IM-A41Z-01A	0.514259	129.94
TCGA-EL-A3T3-01A	3.33781	119.945
TCGA-DE-A4M8-01A	0.706065	203.735
TCGA-DJ-A2PQ-01A	5.71448	304.139
TCGA-DJ-A3UO-01A	1.97094	153.843
TCGA-EL-A3D6-01A	2.15404	153.679
TCGA-FE-A234-01A	5.98273	283.395
TCGA-DJ-A2Q5-01A	2.58826	231.297
TCGA-EM-A22L-01A	0.844117	269.886
TCGA-E3-A3E5-01A	15.0379	342.585
TCGA-BJ-A0ZE-01A	0.102122	61.3732
TCGA-FY-A2QD-01A	0.0388448	83.8483
TCGA-CE-A13K-01A	13.9588	313.399
TCGA-QD-A8IV-01A	0.137505	280.268
TCGA-4C-A93U-01A	32.756	155.885
TCGA-FK-A4UB-01A	7.21355	144.195
TCGA-EM-A22O-01A	0.554851	119.24
TCGA-EL-A3ZM-01A	2.35166	126.487
TCGA-DE-A4M9-01A	0.190591	242.66
TCGA-ET-A39L-01A	0.451702	284.31
TCGA-BJ-A0Z3-01A	2.61757	239.074
TCGA-ET-A4KQ-01A	2.03469	369.964
TCGA-DO-A1K0-01A	2.26345	204.057
TCGA-EL-A3H1-01A	0.74813	283.039
TCGA-ET-A25K-01A	4.26819	181.492
TCGA-EM-A2CJ-01A	0.281028	172.283
TCGA-EL-A3CL-01A	3.8939	110.869
TCGA-EL-A3T9-01A	1.99027	159.219
TCGA-EM-A3FN-01A	0.0449612	42.1477
TCGA-FE-A232-01A	3.52256	148.328
TCGA-E8-A3X7-01A	2.05347	148.338
TCGA-BJ-A28Z-01A	1.00797	206.155
TCGA-EM-A3AP-01A	1.84971	282.209
TCGA-DJ-A4UQ-01A	1.63313	218.436
TCGA-DE-A4MA-01A	2.5493	67.119
TCGA-EL-A3T8-01A	7.29127	232.859
TCGA-FE-A231-01A	1.99044	216.783
TCGA-EL-A3ZQ-01A	4.36682	124.315
TCGA-KS-A4IB-01A	0.523826	252.219
TCGA-FE-A3PA-01A	3.3163	182.015
TCGA-EL-A3ZL-01A	4.0621	154.601
TCGA-EM-A4G1-01A	1.04125	136.649
TCGA-EM-A2CS-01A	1.01307	297.443
TCGA-DJ-A13P-01A	22.4196	590.953
TCGA-EM-A2CN-01A	1.80945	371.498
TCGA-DJ-A4UT-01A	4.40683	118.672
TCGA-EL-A3ZK-01A	8.00305	74.6051
TCGA-BJ-A0Z0-01A	4.88012	175.773
TCGA-ET-A2N4-01A	3.41858	473.566
TCGA-BJ-A191-01A	0.553639	67.832
TCGA-EM-A1CS-01A	14.2696	474.716
TCGA-E8-A2JQ-01A	2.82866	127.76
TCGA-DJ-A13V-01A	7.40566	241.286
TCGA-EL-A3MX-01A	1.14281	124.731
TCGA-CE-A484-01A	1.05747	450.574
TCGA-DJ-A13R-01A	0.545183	17.8782
TCGA-H2-A2K9-01A	0.112841	276.042
TCGA-BJ-A0Z2-01A	0.391963	656.989
TCGA-DJ-A2Q1-01A	4.76223	141.477
TCGA-BJ-A0ZG-01A	0.0726257	109.64
TCGA-E8-A437-01A	4.02651	104.217
TCGA-FK-A3SD-01A	0.0647442	68.6317
TCGA-BJ-A3PT-01A	1.10949	187.502
TCGA-ET-A3BP-01A	1.13239	262.912
TCGA-ET-A3BS-01A	1.136	232.122
TCGA-EL-A3GW-01A	0.260474	355.37
TCGA-DJ-A1QO-01A	3.00155	80.8444
TCGA-DJ-A1QI-01A	7.46193	312.523
TCGA-EL-A3MZ-01A	5.4141	129.922
TCGA-BJ-A0ZA-01A	0.99535	303.82
TCGA-BJ-A45C-01A	0.105174	246.908
TCGA-EM-A2CK-01A	0	266.299
TCGA-KS-A41L-01A	0.102669	59.6697
TCGA-ET-A3DR-01A	0.932233	78.9767
TCGA-ET-A3DQ-01A	12.8772	264.963
TCGA-EL-A3H3-01A	0.957122	176.158
TCGA-FY-A3W9-01A	0.137954	372.178
TCGA-KS-A4I5-01A	8.16496	147.168
TCGA-DJ-A4UP-01A	9.44203	272.947
TCGA-EM-A4FO-01A	1.10246	127.562
TCGA-DJ-A3V0-01A	1.42826	83.6681
TCGA-DJ-A2QC-01A	18.4993	138.668
TCGA-BJ-A28X-01A	1.65471	149.02
TCGA-EM-A4FN-01A	4.62055	88.3123
TCGA-DJ-A3VA-01A	2.61719	128.001
TCGA-EM-A1CT-01A	3.28658	153.891
TCGA-EL-A3H7-01A	5.89828	137.716
TCGA-FK-A3SG-01A	15.8493	248.242
TCGA-EL-A4JV-01A	0.696367	268.67
TCGA-DE-A4MD-01A	1.79583	343.045
TCGA-ET-A3DS-01A	0.0177822	67.5557
TCGA-CE-A482-01A	20.3626	276.046
TCGA-FE-A236-01A	3.34215	106.265
TCGA-EL-A3CO-01A	2.73631	135.491
TCGA-E8-A417-01A	2.96868	138.865
TCGA-EM-A2OX-01A	11.0831	278.202
TCGA-EL-A4JX-01A	2.68481	77.7143
TCGA-KS-A41I-01A	0.124225	40.0505
TCGA-BJ-A0YZ-01A	0.222692	49.7941
TCGA-ET-A39I-01A	9.84052	394.685
TCGA-DJ-A3V7-01A	3.85134	153.662
TCGA-EL-A3TA-01A	6.3096	135.036
TCGA-ET-A2MY-01A	2.56431	144.063
TCGA-BJ-A45E-01A	0.208993	55.8362
TCGA-ET-A25I-01A	0.253228	74.3962
TCGA-FY-A76V-01A	5.94522	267.622
TCGA-BJ-A3EZ-01A	2.65297	149.129
TCGA-DJ-A3UM-01A	3.16471	177.543
TCGA-DJ-A13W-01A	0.0473801	38.5314
TCGA-J8-A3YH-06A	4.99328	214.591
TCGA-DJ-A3UR-01A	40.226	259.405
TCGA-EM-A3O7-01A	29.4598	202.683
TCGA-IM-A3U3-01A	5.91695	220.446
